# Supplementary material for: Network and Evolutionary Analysis Reveals Candidate Genes of Membrane Trafficking Involved in Maize Seed Development and Immune Response
Source: Front Plant Sci. 2022 Jun 24;13:883961. doi: 10.3389/fpls.2022.883961 (PMC9263852; doi:10.3389/fpls.2022.883961)
Supplement: Supplementary file 1 [file Data_Sheet_1.XLSX]

## Sheet: Dataset 1-CCV+APs
Dataset S1: The orthologs of components of Coat complexes and ARF GTPases identified in Zea mays.
Complex		Components	Annotation	Arabidopsis ID	Annotation	Z.mays_V3_ID	Z.mays_V4_ID
Triskelion (cage)		Heavy chain	AtCHC1	AT3G11130	ZmCHC1	GRMZM5G804382	Zm00001d005090
			AtCHC2	AT3G08530	ZmCHC2	GRMZM2G057576	Zm00001d023218
					ZmCHC3a	GRMZM2G062042	Zm00001d009915
					ZmCHC3b	n.d	Zm00001d026086
					ZmCHC4a	GRMZM2G111355	Zm00001d021067
					ZmCHC4b	n.d	Zm00001d052308
					ZmCHC5a	GRMZM5G822591	Zm00001d044614
					ZmCHC5b	GRMZM2G325285	Zm00001d012897
		Light chain	AtCLC1	AT2G20760	ZmCLC1	GRMZM2G112805	Zm00001d014898
			AtCLC2	AT2G40060	ZmCLC2	GRMZM2G045645	n.d
			AtCLC3	AT3G51890	ZmCLC3	GRMZM2G019500	Zm00001d001814
					ZmCLC4	GRMZM2G142757	Zm00001d026630
Cargo-receptor	AP1(Cargo rec)	γ	AtAP1G1	AT1G60070	ZmAP1G1	GRMZM2G017421	Zm00001d051998
			AtAP1G2	AT1G23900	ZmAP1G2	GRMZM2G054210	Zm00001d036305
			AtAP1G3	AT1G23935	ZmAP1G3	GRMZM2G030144	Zm00001d045195
		β1/2'	AtAP1/2B1	AT4G11380	ZmAP1/2B1	GRMZM5G885628	Zm00001d029196
			AtAP1/2B2	AT4G23460	ZmAP1/2B2	GRMZM2G095124	Zm00001d047464
		μ1	AtAP1M1	AT1G10730	ZmAP1M1	GRMZM2G436835	Zm00001d036168
			AtAP1M2	AT1G60780	ZmAP1M2	GRMZM2G162145	Zm00001d043726
					ZmAP1M3	n.d	Zm00001d011676
		σ1	AtAP1S1	AT2G17380	ZmAP1S1	GRMZM2G361220	Zm00001d034595
			AtAP1S2	AT4G35410	ZmAP1S2	GRMZM2G336789	Zm00001d034337
						GRMZM5G831951	Zm00001d013128
	AP2 (Cargo rec)	α	AtAP2A1	AT5G22770	ZmAP2A1	GRMZM2G137236	Zm00001d027333
			AtAP2A2	AT5G22780	ZmAP2A2	GRMZM2G700148	Zm00001d048511
					ZmAP2A3	GRMZM2G092741	Zm00001d048511
		β1/2'	AtAP1/2B1	AT4G11380	ZmAP1/2B1	GRMZM5G885628	Zm00001d029196
			AtAP1/2B2	AT4G23460	ZmAP1/2B2	GRMZM2G095124	Zm00001d047464
		μ2	AtAP2M	AT5G46630	ZmAP2M	GRMZM2G331032	Zm00001d017675
		σ2	AtAP2S	AT1G47830	ZmAP2S1	GRMZM2G052713	Zm00001d041778
					ZmAP2S2	AC195874.2_FG002	Zm00001d007270
	AP3 (Cargo rec)	δ	AtAP3D	AT1G48760	ZmAP3D1	GRMZM2G478621	Zm00001d041626
					ZmAP3D2		Zm00001d023820
		β3	AtAP3B	AT3G55480	ZmAP3B	AC205677.3_FG001	Zm00001d035093
		μ3	AtAP3M	AT1G56590	ZmAP3M1	GRMZM2G327680	Zm00001d002305
					ZmAP3M2	GRMZM2G074278	Zm00001d054005
					ZmAP3M3	GRMZM2G031677	Zm00001d032192
					ZmAP3M4	GRMZM2G157126	Zm00001d006386
					ZmAP3M5	GRMZM2G384730	Zm00001d044264
		σ3	AtAP3S	AT3G50860	ZmAP3S	GRMZM2G177914	Zm00001d047992
	AP4 (Cargo rec)	ε	AtAP4E	AT1G31730	ZmAP4E1	GRMZM2G031352	Zm00001d012061
					ZmAP4E2	GRMZM2G146697	Zm00001d042370
					ZmAP4E3	n.d	Zm00001d025314
		β4	AtAP4B	AT5G11490	ZmAP4B1	GRMZM2G029077	Zm00001d011411
					ZmAP4B2	AC198725.4_FG007	Zm00001d044164
		μ4	AtAP4M	AT4G24550	ZmAP4M	GRMZM2G031360	Zm00001d002925
		σ4	AtAP4S	AT2G19790	ZmAP4S	GRMZM2G023008	Zm00001d050256
	AP5 (Cargo rec)	β5	AtAP5B	AT3G19870	ZmAP5B	GRMZM2G145473	Zm00001d018532
		μ5	AtAP5M	AT2G20790	ZmAP5M	GRMZM2G082167	Zm00001d023910
		ζ5	AtAP5ζ	AT3G15160	ZmAP5ζ	GRMZM2G001334	Zm00001d002235
COP-I	B-COP (cage):	α	Atα1-COPI	AT1G62020	Zmα1-COPI	GRMZM2G010054	Zm00001d033734
			Atα2-COPI	AT2G21390	Zmα2-COPI	AC155622.2_FG004	Zm00001d039411
					Zmα3-COPI	GRMZM2G149406	Zm00001d013441
		β’	Atβ’1-COPI	AT1G52360	Zmβ’1-COPI	GRMZM2G141587	Zm00001d053609
			Atβ’2-COPI	AT1G79990	Zmβ’2-COPI	GRMZM2G124886	Zm00001d016402
			Atβ’3-COPI	AT3G15980	Zmβ’3-COPI	GRMZM2G095348	Zm00001d036161
					Zmβ’4-COPI	GRMZM2G000645	Zm00001d045379
					Zmβ’5-COPI	GRMZM2G443953	Zm00001d046468
					Zmβ’6-COPI	GRMZM2G448913	Zm00001d019825
					Zmβ’7-COPI	n.d	Zm00001d018189
		ε	Atε1-COPI	AT2G34840	Zmε1-COPI	GRMZM2G028929	Zm00001d026283
			Atε2-COPI	AT1G30630	Zmε2-COPI	GRMZM2G086136	Zm00001d026438
					Zmε3-COPI	GRMZM2G405575	Zm00001d016183
					Zmε4-COPI	GRMZM2G349649	Zm00001d036659
	F-COP (cargo rec.)	β	Atβ1-COPI	AT4G31480	Zmβ1-COPI	GRMZM2G094699	Zm00001d004807
			Atβ2-COPI	AT4G31490	Zmβ2-COPI	GRMZM2G378906	Zm00001d008218
					Zmβ3-COPI	n.d	Zm00001d040503
					Zmβ4-COPI	GRMZM2G011101	n.d
		γ	Atγ-COPI	AT4G34450	Zmγ1-COPI	GRMZM2G036034	Zm00001d007758
					Zmγ2-COPI	GRMZM2G178618	Zm00001d019106
					Zmγ3-COPI	GRMZM2G012501	Zm00001d028332
		δ	Atδ-COPI	AT5G05010	Zmδ1-COPI	GRMZM2G042089	Zm00001d023943
					Zmδ2-COPI	GRMZM2G143354	Zm00001d041785
		ζ	Atζ1-COPI	AT1G60970	Zmζ1-COPI	GRMZM5G883149	Zm00001d020783
			Atζ2-COPI	AT3G09800	Zmζ2-COPI	GRMZM2G314679	Zm00001d010537
			Atζ3-COPI	AT1G08520	Zmζ3-COPI	GRMZM2G431350	Zm00001d038378
					Zmζ4-COPI	GRMZM2G043453	Zm00001d013013
GTPase		ARFA	AtARFA1a	AT1G23490	ZmARFA1a	GRMZM2G049055	Zm00001d052978
			AtARFA1b	AT5G14670	ZmARFA1b	GRMZM2G395844	Zm00001d013007
			AtARFA1c	AT2G47170	ZmARFA1c	GRMZM2G357399	Zm00001d043113
			AtARFA1d	AT1G70490	ZmARFA1d	GRMZM5G836182	Zm00001d012537
			AtARFA1e	AT3G62290	ZmARFA1e	GRMZM2G105996	Zm00001d019191
			AtARFA1f	AT1G10630	ZmARFA1f	GRMZM2G157596	Zm00001d038533
					ZmARFA1g	GRMZM2G015361	Zm00001d008295
		ARFB	AtARFAB1	AT2G15310	ZmARFAB1	n.d	n.d
		ARFD	ARFD1a	AT1G02440	ZmARFD1	n.d	n.d
			ARFD1b	AT1G02430
		ARFB2	AtARFB2a	AT5G17060	ZmARFB2a	GRMZM2G113995	Zm00001d017717
			ATARFB2b	AT3G03120	ZmARFB2b	GRMZM2G106795	Zm00001d051546
					ZmARFB2c	GRMZM2G058474	Zm00001d044868
					ZmARFB2d	GRMZM2G011518	Zm00001d030157
COP-II	Sec13/31 (cage):	SEC13	AtSec13a	AT2G30050	ZmSEC13a	GRMZM2G007021	Zm00001d008932
			AtSec13b	AT3G01340	ZmSEC13b	GRMZM5G871980	Zm00001d039365
					ZmSEC13c	GRMZM6G700127	Zm00001d019287
					ZmSEC13d	GRMZM2G074567	Zm00001d005461
					ZmSEC13e	GRMZM2G102795	n.d
					ZmSEC13f	GRMZM2G127850	n.d
		SEC31	AtSec31a	AT1G18830	ZmSEC31a	GRMZM2G035985	Zm00001d007075
			AtSec31b	AT3G63460	ZmSEC31b	GRMZM2G152963	Zm00001d022378
					ZmSEC31c	GRMZM2G435661
	Sec23/24 (cargo rec.):	SEC23	AtSEC23a	AT4G01810	ZmSEC23a	GRMZM2G003022	Zm00001d009150
			AtSEC23b	AT1G05520	ZmSEC23b	GRMZM2G077295	Zm00001d013301
			AtSEC23c	AT2G21630	ZmSEC23c	GRMZM2G045987	Zm00001d049155
			AtSEC23d	AT2G27460	ZmSEC23d	GRMZM2G056695	Zm00001d004640
			AtSEC23e	AT3G23660	ZmSEC23f	GRMZM2G063775	Zm00001d005902
			AtSEC23f	AT4G14160	ZmSEC23e	GRMZM2G141735	Zm00001d010141
			AtSEC23g	AT5G43670	ZmSEC23g	GRMZM2G106140	Zm00001d038290
					ZmSEC23h	GRMZM2G095810	Zm00001d025353
					ZmSEC23i	GRMZM2G081745	Zm00001d004466
					ZmSEC23j	GRMZM2G143725	Zm00001d025010
		SEC24	AtSEC24a	AT3G07100	ZmSEC24a	GRMZM2G075680	Zm00001d004667
			AtSEC24b	AT3G44340	ZmSEC24b	GRMZM2G019236	Zm00001d049208
			AtSEC24c	AT4G32640	ZmSEC24c	n.d	Zm00001d033975
					ZmSEC24d	n.d	Zm00001d004639
GEF		SEC12	AtSEC12a	AT2G01470	ZmSEC12a	GRMZM2G011364	Zm00001d048857
			AtSEC12b	AT5G50550	ZmSEC12b	GRMZM2G312091	Zm00001d034487
			AtSEC12c	AT3G52190	ZmSEC12c	GRMZM2G158489	Zm00001d019048
GTPase		SAR1	AtSAR1a	AT1G09180	ZmSAR1a	GRMZM2G086636	Zm00001d009211
			AtSAR1b	AT1G56330	ZmSAR1b	GRMZM2G122666	Zm00001d040278
			AtSAR1c	AT4G02080	ZmSAR1c	GRMZM2G038356	Zm00001d040752
			AtSAR1d	AT3G62560	ZmSAR1d	GRMZM2G181536	Zm00001d049068
			AtSAR1e	AT1G02620
		SEC16	AtSEC16a	AT5G47480	ZmSEC16a	GRMZM2G429241	Zm00001d014943
			AtSEC16b	AT5G47490	ZmSEC16b	GRMZM2G163277	Zm00001d054076
					ZmSEC16c	GRMZM2G104958	Zm00001d035889

## Sheet: Dataset 2-Autophagy
Dataset S2: The orthologs of autophagy components Identified in Zea mays
Complex	Annotation	Arabidopsis ID	Annotation	Z.mays_V3_ID	Z.mays_V4_ID
ATG1/13 kinase complex	AtATG1a	AT3G61960	ZmATG1a	GRMZM2G105415	Zm00001d027415
	AtATG1b	AT3G53930	ZmATG1b	GRMZM2G160428	Zm00001d028570
	AtATG1c	AT2G37840	ZmATG1c	GRMZM2G164160	Zm00001d047833
	AtATG1t	AT1G49180	ZmATG1t	GRMZM2G104658	Zm00001d026676
	AtATG13a	AT3G49590	ZmATG13a	GRMZM2G129675	Zm00001d051307
	AtATG13b	AT3G18770	ZmATG13b	GRMZM2G109348	Zm00001d017403
			ZmATG13c	GRMZM5G825909	Zm00001d002819
			ZmATG13d	GRMZM2G000973	Zm00001d025950
			ZmATG13e	GRMZM2G044733	Zm00001d053173
			ZmATG13f	GRMZM2G125352	Zm00001d004856
	AtATG11a	AT4G30790	ZmATG11a	GRMZM2G143445	Zm00001d053741
			ZmATG11b	GRMZM2G119571	Zm00001d015493
	AtATG101	AT5G66930	ZmATG101a	GRMZM2G160174	Zm00001d051033
			ZmATG101b	n.d	Zm00001d051021
ATG9/2/18 complex	AtATG2a	AT3G19190	ZmATG2a	GRMZM2G042889	Zm00001d037321
			ZmATG2b	n.d	Zm00001d045692
	AtATG9	AT2G31260	ZmATG9	GRMZM2G035461	Zm00001d028417
	AtATG18a	AT3G62770	ZmATG18a	GRMZM2G122607	Zm00001d011920
	AtATG18b	AT4G30510	ZmATG18b	GRMZM2G146280	Zm00001d018355
	AtATG18c	AT2G40810	ZmATG18c	GRMZM2G069177	Zm00001d039703
	AtATG18d	AT3G56440	ZmATG18d	GRMZM2G143211	Zm00001d008691
	AtATG18e	AT5G05150	ZmATG18e	GRMZM2G018573	Zm00001d042215
	AtATG18f	AT5G54730	ZmATG18f	GRMZM2G116700	Zm00001d043239
	AtATG18g	AT1G03380	ZmATG18g	GRMZM2G546452	Zm00001d038156
	AtATG18h	AT1G54710	ZmATG18h	GRMZM2G078468	Zm00001d010315
			ZmATG18i	GRMZM2G301031	n.d
			ZmATG18j	GRMZM2G103793	Zm00001d010645
PI3 kinase complex	AtPI3K	AT1G60490	ZmPI3K	GRMZM2G103721	Zm00001d050219
	ATATG6	AT3G61710	ZmATG6a	GRMZM2G092112	Zm00001d042303
			ZmATG6b	GRMZM2G027857	Zm00001d011984
	AtVPS15	AT4G29380	ZmVPS15a	GRMZM2G179662	Zm00001d018382
			ZmVPS15b	GRMZM2G111491	Zm00001d052028
	AtVPS38	At2g32760	ZmVPS38	GRMZM2G099005	Zm00001d023270
	AtATG14a	At1g77890	ZmATG14	GRMZM2G162798	Zm00001d006916
	AtATG14b	At4g08540
ATG8/12 conjugation pathway	AtATG3	AT5G61500	ZmATG3a	GRMZM5G818887	Zm00001d000178
			ZmATG3b	GRMZM2G063355	Zm00001d013458
			ZmATG3c	GRMZM2G062635	Zm00001d027651
			ZmATG3d	GRMZM2G155177	Zm00001d003156
	AtATG4a	AT2G44140	ZmATG4a	GRMZM2G064212	Zm00001d001790
	AtATG4b	AT3G59950	ZmATG4b	GRMZM2G173682	Zm00001d026641
			ZmATG4c	n.d	Zm00001d031482
	AtATG5	AT5G17290	ZmATG5	GRMZM2G098420	Zm00001d015009
	AtATG7	AT5G45900	ZmATG7	GRMZM2G005304	Zm00001d011347
	AtATG8a	AT4G21980	ZmATG8a	GRMZM2G336871	Zm00001d006474
	AtATG8b	AT4G04620	ZmATG8b	GRMZM2G419694	Zm00001d026335
	AtATG8c	AT1G62040	ZmATG8c	GRMZM2G076826	Zm00001d002257
	AtATG8d	AT2G05630	ZmATG8d	GRMZM2G134613	Zm00001d024239
	AtATG8e	AT2G45170	ZmATG8e	GRMZM2G014975	Zm00001d049405
	At ATG8f	AT4G16520
	AtATG8g	AT3G60640
	AtATG8h	AT3G06420
	AtATG8i	AT3G15580
	AtATG10	AT3G07525	ZmATG10	GRMZM2G066059	Zm00001d025765
	AtATG12a	AT1G54210	ZmATG12	GRMZM5G842517	Zm00001d018259
	AtATG12b	AT3G13970
	AtATG16L	AT5G50230	ZmATG16L	GRMZM2G078252	Zm00001d033994
Cargo receptor	AtNBR1a	AT4G24690	ZmNBR1a	GRMZM2G092447	Zm00001d017072
			ZmNBR1b	GRMZM2G139846	Zm00001d003300

## Sheet: Dataset 3-ESCRT
Dataset S3: The orthologs of ESCRT components identified in Zea mays
Complex	Annotation	Arabidopsis ID	Annotation	Z.mays_V3_ID	Z.mays_V4_ID
ESCRT-0	AtTOL1	AT5G16880	ZmTOL1	GRMZM2G027741	Zm00001d017704
	AtTOL2	AT1G06210	ZmTOL2	GRMZM2G054522	Zm00001d051528
	AtTOL3	AT1G21380	ZmTOL3	GRMZM2G151050	Zm00001d049100
	AtTOL4	AT1G76970	ZmTOL4	GRMZM2G011315	Zm00001d007300
	AtTOL5	AT5G63640	ZmTOL5	GRMZM5G834205	Zm00001d035029
	AtTOL6	AT2G38410	ZmTOL6	GRMZM2G135568	Zm00001d049718
	AtTOL7	AT5G01760	ZmTOL7	GRMZM2G023105	Zm00001d038039
	AtTOL8	AT3G08790	ZmTOL8	GRMZM2G410782	Zm00001d038459
	AtTOL9	AT4G32760	ZmTOL9	GRMZM2G127297	Zm00001d038452
			ZmTOL10	GRMZM2G118363	Zm00001d043029
			ZmTOL11	GRMZM2G077844	Zm00001d046020
			ZmTOL12	GRMZM2G053925	Zm00001d016008
			ZmTOL13	GRMZM2G062953	Zm00001d008997
			ZmTOL14	GRMZM2G054354
ESCRT-I	AtVPS23A	AT3G12400	ZmVPS23	GRMZM2G147579	Zm00001d018567
	AtVPS23B	AT5G13860
	AtVPS28A	AT4G21560	ZmVPS28A	GRMZM5G809184	Zm00001d012618
	AtVPS28B	AT4G05000	ZmVPS28B	GRMZM2G135054	Zm00001d043269
	AtVPS37A	AT3G53120	ZmVPS37	GRMZM2G023575	Zm00001d027962
	AtVPS37B	AT2G36680
	AtFREE	AT1G20110	ZmFREEa	GRMZM2G061156	Zm00001d021878
			ZmFREEb	GRMZM2G350800	Zm00001d014808
ESCRT-II	AtVPS22	AT4G27040	ZmVPS22	GRMZM2G026311	Zm00001d006183
	AtVPS25	AT4G19003	ZmVPS25	GRMZM5G822563	Zm00001d043997
	AtVPS36	AT5G04920	ZmVPS36A	GRMZM2G148586	Zm00001d012536
			ZmVPS36B	GRMZM2G117022	Zm00001d043112
ESCRT-III and accessory proteins	AtVPS20.1	AT5G63880	ZmVPS20.1	GRMZM2G101274	Zm00001d017100
	AtVPS20.2	AT5G09260	ZmVPS20.2	GRMZM2G122983	Zm00001d050978
	AtSNF7.1	AT4G29160	ZmSNF7.1	GRMZM2G107757	Zm00001d011353
	AtSNF7.2	AT2G19830	ZmSNF7.2	GRMZM2G044805	Zm00001d046552
			ZmSNF7.3	n.d	Zm00001d044480
			ZmSNF7.4	n.d	Zm00001d052379
	AtVPS24.1	AT5G22950	ZmVPS24.1	GRMZM2G042552	Zm00001d027314
	AtVPS24.2	AT3G45000	ZmVPS24.2	GRMZM2G165195	Zm00001d021484
			ZmVPS24.3	n.d	Zm00001d021485
	AtVPS2.1	AT2G06530	ZmVPS2.1	GRMZM2G069005	Zm00001d005182
	AtVPS2.2	AT5G44560	ZmVPS2.2	GRMZM2G431900	Zm00001d019233
	AtVPS2.3	AT1G03950	ZmVPS2.3	GRMZM2G046676	Zm00001d000202
			ZmVPS2.4	GRMZM2G004996	Zm00001d032710
			ZmVPS2.5	n.d	Zm00001d048616
	AtVPS46.1	AT1G17730	ZmVPS46	GRMZM2G117935	Zm00001d046599
	AtVPS46.2	AT1G73030
	AtVPS60.1	AT3G10640	ZmVPS60.1	GRMZM2G092468	Zm00001d035762
	AtVPS60.2	AT5G04850	ZmVPS60.2	GRMZM2G069827	Zm00001d040202
	AtCHMP7	AT3G62080	ZmCHMP7	GRMZM2G115875	Zm00001d040535
SKD1 complex	AtSKD1	AT2G27600	ZmSKD1A	GRMZM2G088834	Zm00001d039904
			ZmSKD1B	GRMZM2G126860	Zm00001d008596
	AtLIP5	AT4G26750	ZmLIP5A	GRMZM2G047178	Zm00001d045870
			ZmLIP5B	GRMZM2G105598	Zm00001d037417
			ZmLIP5C	n.d	Zm00001d037415
	AtPROS	AT4G24370	ZmPROS	n.d	n.d
	AtISTL1	AT1G34220	ZmISTL1	GRMZM2G106590	Zm00001d024425
	AtISTL2	AT1G25420	ZmISTL2	GRMZM2G053600	Zm00001d049479
	AtISTL3	AT4G35730	ZmISTL3	GRMZM2G020034	Zm00001d043813
	AtISTL4	AT4G29440	ZmISTL4	GRMZM2G012413	Zm00001d021453
	AtISTL5	AT2G19710	ZmISTL5	GRMZM2G059590	Zm00001d011684
	AtISTL6	AT1G13340	ZmISTL6	GRMZM2G132958	Zm00001d033714
			ZmISTL7	n.d	Zm00001d052541
Other ESCRT-related proteins	AtBRO1/ALIX	AT1G15130	Bro1.1	GRMZM2G168855	Zm00001d013964
			Bro1.2	GRMZM2G082529	Zm00001d032591
			Bro1.3	GRMZM2G139773	Zm00001d017365
	AtBro1L1	AT1G17940	Bro1L1.1	GRMZM2G113990	Zm00001d002956
			Bro1L1.2	GRMZM2G131969	Zm00001d025903
	AtBro1L2	AT5G14020	Bro1L2	GRMZM2G122954	Zm00001d000299
	AtAMSH1	AT1G48790	ZmAMSH1	GRMZM5G835530	Zm00001d040760
	AtAMSH2	AT1G10600	ZmAMSH2	GRMZM2G075690	Zm00001d009205
	AtAMSH3	AT4G16144	ZmAMSH3	GRMZM2G173119	Zm00001d009324
			ZmAMSH4	GRMZM2G013625	Zm00001d011512

## Sheet: Dataset 4-Tethering factor
Dataset S4: The ortholos of Tethering factors identified in Zea mays
Complex		Annotation	Arabidopsis ID	Annotation	Z.mays_V3_ID	Z.mays_V4_ID
Coiled coils		AtUSO1	AT3G27530	ZmUSO1	GRMZM2G174803	Zm00001d023867
				ZmUSO2	GRMZM2G012600	Zm00001d041693
				ZmUSO3	GRMZM2G047362
		AtCOY1	AT3G18480	ZmCOY1	GRMZM2G011219	Zm00001d013444
HOPS (MTC)		AtVPS16	AT2G38020	ZmVPS16	GRMZM2G369047	Zm00001d011532
		AtVPS11	AT2G05170	ZmVPS11	AC231747.1_FGP001	Zm00001d025210
		AtVPS18	AT1G12470	ZmVPS18a	GRMZM2G003979	Zm00001d024205
				ZmVPS18b	GRMZM2G469697	Zm00001d024205
				ZmVPS18c	GRMZM2G364285	Zm00001d024205
		AtVPS33	AT3G54860	ZmVPS33	GRMZM2G003734	Zm00001d011177
		AtVPS39	AT4G36630	ZmVPS39	GRMZM2G176735	Zm00001d033776
		AtVPS41	AT1G08190	ZmVPS41	GRMZM2G040247	Zm00001d001859
CORVET (MTC)		AtVPS8	AT4G00800	ZmVPS8	GRMZM2G344212	Zm00001d015082
		AtVPS3	AT1G22860	ZmVPS3	GRMZM2G043995	Zm00001d035757
CATCHR Family	Exocyst (MTC)	AtSEC3a	AT1G47550	ZmSEC3a	GRMZM2G099056	Zm00001d033303
		AtSEC3b	AT1G47560	ZmSEC3b	GRMZM2G060949	Zm00001d049087
		AtSEC5a	AT1G76850	ZmSEC5a	GRMZM2G050647	Zm00001d025398
		AtSEC5b	AT1G21170	ZmSEC5b	GRMZM2G044681	Zm00001d003713
		AtSEC6	AT1G71820	ZmSEC6a	AC185466.3_FG001	Zm00001d052245
				ZmSEC6b	GRMZM2G070045	Zm00001d018060
		AtSEC8	AT3G10380	ZmSEC8	GRMZM2G327394	Zm00001d022502
		AtSEC10	AT5G12370	ZmSEC10	GRMZM5G823484	Zm00001d041138
		AtSEC15a	AT3G56640	ZmSEC15a	GRMZM2G075150	Zm00001d014179
		AtSEC15b	AT4G02350	ZmSEC15b1	GRMZM2G336813	Zm00001d024189
				ZmSEC15b2	GRMZM2G055054	Zm00001d034208
				ZmSEC15c	GRMZM2G359314	Zm00001d047268
				ZmSEC15d1	GRMZM5G885285	Zm00001d040788
				ZmSEC15d2	GRMZM2G144739	Zm00001d009226
		AtEXO70A1	AT5G03540	ZmEXO70A1	GRMZM2G074530	Zm00001d001765
		AtEXO70A2	AT5G52340
		AtEXO70A3	AT5G52350
		AtEXO70B1	AT5G58430	ZmEXO70B1	GRMZM5G869403	Zm00001d038447
		AtEXO70B2	AT1G07000	ZmEXO70B2	GRMZM2G065566	Zm00001d010602
				ZmEXO70B3	GRMZM2G141392	Zm00001d043015
		AtEXO70C1	AT5G13150	ZmEXO70C1	GRMZM2G343437	Zm00001d023513
		AtEXO70C2	AT5G13990	ZmEXO70C2	GRMZM2G330361	Zm00001d041908
				ZmEXO70C3	GRMZM2G348151	Zm00001d004846
				ZmEXO70C4	GRMZM2G066464	Zm00001d053192
		AtEXO70D1	AT1G72470	ZmEXO70D1	GRMZM2G076389	Zm00001d050095
		AtEXO70D2	AT1G54090	ZmEXO70D2	GRMZM2G390691	Zm00001d050972
		AtEXO70D3	AT3G14090	ZmEXO70D3	GRMZM2G029527	Zm00001d032075
				ZmEXO70D4	GRMZM2G135817	Zm00001d020617
				ZmEXO70D5	GRMZM2G143029	Zm00001d005816
		AtEXO70E1	AT3G29400	ZmEXO70E1	GRMZM2G111657	Zm00001d043365
		AtEXO70E2	AT5G61010
		AtEXO70F1	AT5G50380	ZmEXO70F1	GRMZM2G177227	Zm00001d042461
				ZmEXO70F2	GRMZM2G165301	Zm00001d031614
				ZmEXO70F3	GRMZM2G059965	Zm00001d025206
				ZmEXO70F4	GRMZM2G111782	Zm00001d000403
				ZmEXO70F5	GRMZM2G022159	Zm00001d042331
				ZmEXO70F6	GRMZM2G003518	Zm00001d012020
		AtEXO70G1	AT4G31540	ZmEXO70G1	GRMZM2G162065	Zm00001d014642
		AtEXO70G2	AT1G51640	ZmEXO70G2	GRMZM2G067313	Zm00001d015277
				ZmEXO70G3	GRMZM2G166032	Zm00001d000301
				ZmEXO70G4	GRMZM2G149474	Zm00001d031528
		AtEXO70H1	AT3G55150	ZmEXO70H1	GRMZM2G357443	Zm00001d018580
		AtEXO70H2	AT2G39380	ZmEXO70H2	GRMZM2G046590
		AtEXO70H3	AT3G09530	ZmEXO70H3	AC208346.3_FGP004
		AtEXO70H4	AT3G09520
		AtEXO70H5	AT2G28640
		AtEXO70H6	AT1G07725
		AtEXO70H7	AT5G59730
		AtEXO70H8	AT2G28650
		AtEXO84a	AT1G10385	ZmEXO84a	GRMZM2G105652	Zm00001d007760
		AtEXO84b	AT5G49830	ZmEXO84b	GRMZM2G090573	Zm00001d013049
		AtEXO84c		ZmEXO84c	GRMZM2G457534	Zm00001d019104
			AT1G10180	ZmEXO84d	GRMZM2G006942	Zm00001d021828
	DSL1 Complex	AtDSL1	AT2G32900	ZmDSL1a	GRMZM2G455945	Zm00001d007437
				ZmDSL1b	GRMZM2G064475	Zm00001d007437
				ZmDSL1c	GRMZM2G303199	Zm00001d007585
		AtMIP2	AT5G24350	ZmMIP2	GRMZM2G034025	Zm00001d011447
		AtMIP3	AT2G42700	ZmMIP3	GRMZM2G077490	Zm00001d039196
		AtMAG2	AT3G47700	ZmMAG2a	GRMZM2G402307	Zm00001d007197
				ZmMAG2b	GRMZM2G036418	Zm00001d018057
	COG Complex (MTC)	AtCOG6	AT1G31780	ZmCOG6	GRMZM2G103579	Zm00001d028279
		AtCOG5	AT1G67930	ZmCOG5	GRMZM2G039419	Zm00001d038059
		AtCOG4	AT4G01400	ZmCOG4	GRMZM2G100058	Zm00001d021294
		AtCOG1	AT5G16300	ZmCOG1a	GRMZM2G000615	Zm00001d043288
				ZmCOG1b	GRMZM2G132991	Zm00001d012634
		AtCOG8	AT5G11980	ZmCOG8a	GRMZM2G006781	Zm00001d028010
				ZmCOG8b	AC235544.1_FGP004	Zm00001d048217
		AtCOG3	AT1G73430	ZmCOG3	GRMZM5G825854	Zm00001d032099
		AtCOG7	AT5G51430	ZmCOG7	GRMZM2G110822	Zm00001d046973
		AtCOG2	AT4G24840	ZmCOG2a	GRMZM2G123843	Zm00001d034842
				ZmCOG2b	GRMZM2G313460	Zm00001d012851
	GARP Complex (MTC)	AtVPS52	AT1G71300	ZmVPS52a	GRMZM2G124239	Zm00001d047283
			AT1G71270	ZmVPS52b	GRMZM2G043183	Zm00001d032644
		AtVPS53	AT1G50500	ZmVPS53a	GRMZM2G127756	Zm00001d042451
			AT1G50970	ZmVPS53b	GRMZM2G095724	Zm00001d042451
			AT4G02030	ZmVPS53c	GRMZM2G023858	Zm00001d013314
		AtVPS51	AT1G10385	ZmVPS51a	GRMZM2G090573	Zm00001d013049
				ZmVPS51b	GRMZM2G457534	Zm00001d019104
		AtVPS54	AT4G19490	ZmVPS54a	GRMZM2G068071	Zm00001d025044
				ZmVPS54b	GRMZM2G137984	Zm00001d004396
				ZmVPS54c	GRMZM2G122532
		AtCARP	AT2G27900		GRMZM2G424595	Zm00001d029818
TRAPP1		AtTRAPPC1	AT1G51160	ZmTRAPPC1a	GRMZM2G010146	Zm00001d013609
				ZmTRAPPC1b	GRMZM2G039373	Zm00001d033454
		AtTRAPPC3	AT5G54750	ZmTRAPPC3a	GRMZM2G125149	Zm00001d026547
				ZmTRAPPC3b	GRMZM2G070389
		AtRAPPC5	AT5G58030	ZmTRAPPC5	GRMZM2G439457	Zm00001d036247
		AtTRAPPC2	AT2G20930	ZmTRAPPC2	GRMZM2G020401	Zm00001d022604
		AtTRAPPC4	AT5G02280	ZmTRAPPC4a	GRMZM2G075408	Zm00001d036195
				ZmTRAPPC4b	GRMZM2G005339	Zm00001d045339
		AtTRAPPC6	AT3G05000	ZmTRAPPC6a	GRMZM2G123807	Zm00001d025271
				ZmTRAPPC6b	GRMZM5G886989	Zm00001d003904
		AtTRAPPC11	AT5G65950	ZmTRAPPC11a	GRMZM2G480620	Zm00001d017832
				ZmTRAPPC11b	GRMZM2G456238	Zm00001d033759
				ZmTRAPPC11c	GRMZM2G124396	Zm00001d025782
				ZmTRAPPC11d	GRMZM2G065044	Zm00001d051633
		AtTRAPPC12	AT4G39820	ZmTRAPPC12	GRMZM2G118825	Zm00001d016767
Additional TRAPPII Components		AtTRS120	AT5G11040	ZmTRS120a	GRMZM2G086371	Zm00001d003119
				ZmTRS120b	GRMZM2G071264	Zm00001d025795
		AtTRS130	AT5G54440	ZmTRS130	GRMZM2G097068	Zm00001d041632
TRAPPIII		AtTRS85	AT5G16280	ZmTRS85	GRMZM2G116126	Zm00001d034364

## Sheet: Dataset 5-Retromer
Dataset S5: The orthologs of Retromer components identified in Zea mays
Complex	Regulators	Annotation	Arabidopsis ID	Annotation	Z.mays_V3_ID	Z.mays_V4_ID
Retromer	PI3P-BINDING	AtSNX1	At5G06140	ZmSNX1a	GRMZM2G169412	Zm00001d012286
				ZmSNX1b	GRMZM5G839592	Zm00001d042761
		AtSNX2a	At5G58440	ZmSNX2a	GRMZM2G099080	Zm00001d043022
		AtSNX2b	AT5g07120	ZmSNX2b	GRMZM2G065593	Zm00001d010604
				ZmSNX2c	GRMZM2G141760	Zm00001d038007
	CARGO-RECOGNITION	AtVPS26A	AT5G53530	ZmVPS26A	GRMZM2G121948	Zm00001d007296
		AtVPS26B	AT4G27690	ZmVPS26B	GRMZM2G140737	Zm00001d023738
		AtVPS29	AT3G47810	ZmVPS29A	GRMZM2G109315	Zm00001d016049
				ZmVPS29A	GRMZM2G068489	Zm00001d053371
		AtVPS35A	At2G17790	ZmVPS35A	GRMZM5G825524	Zm00001d034492
		AtVPS35B	At1G75850	ZmVPS35B	GRMZM5G844195	Zm00001d013059
		AtVPS35C	At3G51310

## Sheet: Dataset 6-Rab
Dataset S6: The orthologs of Rab proteins identified in Zea mays
Complex		Annotation	Arabidopsis ID	Annotation	Z.mays_V3_ID	Z.mays_V4_ID
RabA group (Rab11)		AtRABA1a	At1g06400	ZmRABA1a	GRMZM2G018619	Zm00001d046313
		AtRABA1b	At1g16920	ZmRABA1b	GRMZM2G101938	Zm00001d037004
		AtRABA1c	At5g45750	ZmRABA1c	GRMZM2G023436	Zm00001d043935
		AtRABA1d	At4g18800	ZmRABA1d	GRMZM2G420935	Zm00001d011540
		AtRABA1e	At4g18430	ZmRABA1e	GRMZM2G020661	Zm00001d039016
		AtRABA1f	At5g60860	ZmRABA1f	GRMZM2G124758	Zm00001d009572
		AtRABA1g	At3g15060	ZmRABA1g	GRMZM2G124732	Zm00001d020102
		AtRABA1i	At1g28550	ZmRABA1i	GRMZM2G039900	Zm00001d005612
		AtRABA1h	At2g33870	ZmRABA1h	GRMZM2G127648	n.d
		AtRABA2a	At1g09630	ZmRABA2a	GRMZM2G029486	Zm00001d005495
		AtRABA2b	At1g07410	ZmRABA2b	AC217358.3_FG008	Zm00001d034802
		AtRABA2c	At3g46830	ZmRABA2c	AC217358.3_FG009	Zm00001d034803
		AtRABA2d	At5g59150	ZmRABA2d	GRMZM2G144008	Zm00001d012954
				ZmRABA2e	GRMZM2G093186	Zm00001d009964
				ZmRABA2f	GRMZM2G061912	Zm00001d037847
				ZmRABA2g	GRMZM2G473906	Zm00001d034675
				ZmRABA2h	GRMZM2G020544	n.d
				ZmRABA2i	GRMZM2G154960	n.d
		ATRABA3	At1g01200	ZmRABA3a	GRMZM2G052509	Zm00001d021246
				ZmRABA3b	GRMZM2G457125	n.d
		AtRABA4a	At5g65270	ZmRABA4a	GRMZM2G122805	Zm00001d014278
		AtRABA4b	At4g39990	ZmRABA4b	GRMZM2G164527	Zm00001d028002
		AtRABA4c	At5g47960	ZmRABA4c	GRMZM2G061280	Zm00001d048223
		AtRABA4d	At3g12160	ZmRABA4d	GRMZM2G019119	Zm00001d048222
		AtRABA4e	At2g22390	ZmRABA4e	n.d	Zm00001d005504
				ZmRABA4f	n.d	Zm00001d028003
		AtRABA5a	At5g47520	ZmRABA5a	GRMZM2G335738	Zm00001d022251
		AtRABA5b	At3g07410	ZmRABA5b	AC197246.3_FG001	Zm00001d031562
		AtRABA5c	At2g43130	ZmRABA5c	GRMZM2G443121	n.d
		AtRABA5d	At2g31680
		AtRABA5e	At1g05810
		AtRABA6a	At1g73640		n.d	n.d
		AtRABA6b	At1g18200		n.d	n.d
RabB Group (Rab2)		AtRABB1a	At4g17160	ZmRABB1a	GRMZM2G024693	Zm00001d017026
		AtRABB1b	At4g35860	ZmRABB1b	GRMZM2G416142	Zm00001d050915
		AtRABB1c	At4g17170	ZmRABB1c	GRMZM2G330430	Zm00001d003347
				ZmRABB1d	GRMZM2G173878	Zm00001d025660
RabC Group (Rab18)		AtRABC1	At1g43890	ZmRABC1	GRMZM2G075051	Zm00001d048393
		AtRABC2a	At5g03530	ZmRABC2	AC149818.2_FG001	Zm00001d014097
		AtRABC2b	At3g09910	ZmRABC3	GRMZM5G809265	Zm00001d032811
				ZmRABC4	GRMZM5G836471	Zm00001d026706
RabD Group (Rab1)		AtRABD1	At3g11730	ZmRABD1a	GRMZM2G136455	Zm00001d035741
		AtRABD2a	At1g02130	ZmRABD1b	GRMZM2G373738	Zm00001d003789
		AtRABD2b	At5g47200	ZmRABD1c	GRMZM2G108258	Zm00001d005215
		AtRABD2c	At4g17530	ZmRABD1d	GRMZM2G106960	Zm00001d011162
				ZmRABD2a	GRMZM2G097746	Zm00001d017456
				ZmRABD2b	GRMZM2G037204	Zm00001d051336
				ZmRABD2c	AC206634.3_FG004	n.d
RabE Group (Rab8)		AtRABE1a	At3g53610	ZmRABE1a	GRMZM2G061900	Zm00001d034638
		AtRABE1b	At4g20360	ZmRABE1b	GRMZM2G022269	Zm00001d034856
		AtRABE1c	At3g46060	ZmRABE1c	GRMZM2G313678	Zm00001d012846
		AtRABE1d	At5g03520	ZmRABE1d	GRMZM2G032887	Zm00001d040674
		AtRABE1e	At3g09900	ZmRABE1e	GRMZM2G106061	Zm00001d017092
				ZmRABE1f	GRMZM2G407996	Zm00001d050969
				ZmRABE1g	GRMZM5G878008	Zm00001d038380
				ZmRABE1h	GRMZM2G179090	Zm00001d019093
				ZmRABE1i	GRMZM2G149847	Zm00001d007763
				ZmRABE1j	GRMZM2G360867
				ZmRABE1k	GRMZM2G305216
				ZmRABE1l	GRMZM5G825695
RabF Group (Rab5)		AtRABF1	At3g54840	ZmRABF1	GRMZM2G015159	Zm00001d013583
		AtRABF2a	At5g45130	ZmRABF2a	GRMZM2G362088	Zm00001d048410
		AtRABF2b	At4g19640	ZmRABF2b	GRMZM2G131254	Zm00001d031179
				ZmRABF2c	GRMZM2G131939	Zm00001d034949
RabG Group (Rab7)		AtRABG1	At5g39620	ZmRABG1	GRMZM2G179215	Zm00001d011717
		AtRABG2	At2g21880
		AtRABG3a	At4g09720	ZmRABG3a	GRMZM2G139796	Zm00001d036915
		AtRABG3b	At1g22740	ZmRABG3b	GRMZM2G090034	Zm00001d038842
		AtRABG3c	At3g16100	ZmRABG3c	GRMZM5G811797	Zm00001d010733
		AtRABG3d	At1g52280	ZmRABG3d	GRMZM2G044368	Zm00001d038709
		AtRABG3e	At1g49300
		AtRABG3f	At3g18820
RabH Group (Rab6)		AtRABH1a	At5g64990	ZmRABH1a	GRMZM2G169694	Zm00001d006433
		AtRABH1b	At2g44610	ZmRABH1b	GRMZM2G128771	Zm00001d006905
		AtRABH1c	At4g39890	ZmRABH1c	AC166636.1_FG008	Zm00001d028012
		AtRABH1d	At2g22290	ZmRABH1d	GRMZM2G075719	Zm00001d021551
		AtRABH1e	At5g10260
Other small GTPases		AtARL1	At2g24765	ZmARL1	GRMZM2G147726	Zm00001d049348
		AtARFRP1	At5g52210	ZmARFRP1	GRMZM2G082836	Zm00001d029408
				ZmARFRP2	GRMZM2G079226	Zm00001d022172
		AtARL2	At2g18390	ZmARL2	GRMZM2G154890	Zm00001d033414
		AtARL5	At3g22950	ZmARL5	GRMZM2G049055	Zm00001d052978
		AtARL8a	At5g37680	ZmARL8a	GRMZM2G089454	Zm00001d017945
		AtARL8b	At3g49860	ZmARL8b	GRMZM2G171060	Zm00001d000379
		AtARL8c	At3g49870	ZmARL8c	GRMZM2G081622	Zm00001d048155
		AtARL8d	At5g67560	ZmARL8d	GRMZM2G007188	Zm00001d028112
SM-family proteins	PM	AtKEULLE	At1g12080	ZmKEULLE	n.d	n.d
		AtSEC1a	At1g02010	ZmSEC1a	GRMZM2G052880	Zm00001d015890
		AtSEC1b	At4g12120	ZmSEC1b	GRMZM2G012942	Zm00001d004159
				ZmSEC1c	GRMZM5G830776	Zm00001d045434
	TGN	AtVPS45	At1g77140	ZmVPS45	GRMZM2G052670	Zm00001d049522
	ER-GoIgi	AtVPS33	At3g54860	ZmVPS33	GRMZM2G003734	Zm00001d011177
	LE/VAC	AtSLY1	At2g17980	ZmSLY1a	GRMZM2G140832	Zm00001d051824
				ZmSLY1b	GRMZM2G114332	Zm00001d005839
				ZmSLY1c	GRMZM2G014872	Zm00001d030527

## Sheet: Dataset 7-SNARE
Dataset S7: The orthologs of SNARE proteins identified in Zea mays
Complex		Annotation	Arabidopsis ID	Annotation	Z.mays_V3_ID	Z.mays_V4_ID
Qa-SNARES (Syntaxins)	ER	AtSYP81	AT1G51740	ZmSYP81	GRMZM2G040902	Zm00001d025915
				ZmSYP82	GRMZM2G003124	Zm00001d026122
	Golgi	AtSYP31	AT5G05760	ZmSYP31	GRMZM2G092704	Zm00001d008758
		AtSYP32	AT3G24350	ZmSYP32	GRMZM2G083518	Zm00001d039614
	TGN	AtSYP41	AT5G26980	ZmSYP41	GRMZM2G162544	Zm00001d013996
		AtSYP42	AT4G02195	ZmSYP42	GRMZM2G051327	Zm00001d039404
		AtSYP43	AT3G05710
	LE/Vac (LATE ENDOSOME /VACUOLE)	AtSYP21	AT5G16830	ZmSYP21	GRMZM2G015509	Zm00001d039536
		AtSYP22	AT5G46860	ZmSYP22	GRMZM2G017329	Zm00001d008333
		AtSYP23	AT4G17730	ZmSYP23	GRMZM2G120115	Zm00001d040286
		AtSYP24	AT1G32270	ZmSYP24	GRMZM2G108087	Zm00001d017756
	CELL PLATE	AtSYP111	AT1G08560	ZmSYP111	GRMZM2G100478	Zm00001d013323
		AtSYP112	AT2G18260	ZmSYP112	GRMZM2G131525	Zm00001d033919
	PM1	AtSYP121	AT3G11820	ZmSYP121	GRMZM2G414540	Zm00001d034365
		AtSYP122	AT3G52400	ZmSYP122	n.d	Zm00001d013114
	PM2	AtSYP123	AT4G03330	ZmSYP123	GRMZM2G095441	Zm00001d046482
		ATSYP124	AT1G61290	ZmSYP124	GRMZM2G411561	Zm00001d053607
		AtSYP125	AT1G11250	ZmSYP125	GRMZM2G416733	Zm00001d036931
	PM3	AtSYP131	AT3G03800	ZmSYP131	GRMZM2G021378	Zm00001d041716
		AtSYP132	AT5G08080	ZmSYP132	GRMZM2G357636	Zm00001d021664
				ZmSYP133	GRMZM2G330772	Zm00001d007902
				ZmSYP134	GRMZM2G044527	Zm00001d018867
Qb-SNAREs	ER	AtSEC20	AT3G24315	ZmSEC20a	GRMZM2G139744	Zm00001d033058
				ZmSEC20b	GRMZM2G300841	Zm00001d016077
	ER/Golgi	AtMEMB11	AT2G36900	ZmMEMB1	GRMZM2G436429	Zm00001d033488
		ATMEMB12	AT5G50440
	Golgi	AtGOS11	AT1G15880	ZmGOS11	GRMZM2G059106	Zm00001d005751
		AtGOS12	AT2G45200	ZmGOS12	GRMZM5G837058	Zm00001d020485
				ZmGOS13	GRMZM2G157026	Zm00001d015102
				ZmGOS14	GRMZM5G838961	n.d
	TGN/Vac	AtVTI11	AT5G39510	ZmVTI11	GRMZM2G111611	Zm00001d043700
		AtVTI12	AT1G26670	ZmVTI12	GRMZM5G894156	Zm00001d011688
		AtVTI13	AT3G29100	ZmVTI13	GRMZM2G010836	Zm00001d011179
		AtVTI14	AT5G39630
	TGN/PM	AtNPSN11	AT2G35190	ZmNPSN11	GRMZM2G065105	Zm00001d036406
		AtNPSN12	AT1G48240	ZmNPSN12	GRMZM2G330650	Zm00001d029281
		AtNPSN13	AT3G17440	ZmNPSN13	GRMZM2G000718	Zm00001d022275
				ZmNPSN14	GRMZM2G102903	Zm00001d006939
Qc-SNAREs	ER	AtUSE11	AT1G54110	ZmUSE11	GRMZM2G046244	Zm00001d017772
		AtUSE12	AT3G55600	ZmUSE12	GRMZM2G436319	Zm00001d031641
	ER/Golgi	AtBET11	AT3G58170	ZmBET1	GRMZM2G101571	Zm00001d018507
		AtBET12	AT4G14455
	Golgi	AtSFT11	AT4G14600	ZmSFT11	GRMZM2G063420	Zm00001d021913
		AtSFT12	AT1G29060	ZmSFT12	GRMZM2G039622	Zm00001d006670
	TGN/Vac	AtSYP51	AT1G16240	ZmSYP51	GRMZM2G115775	Zm00001d050146
		AtSYP52	AT1G79590	ZmSYP52	GRMZM2G115775	Zm00001d002148
	TGN/Endo	AtSYP61	AT1G28490	ZmSYP61	GRMZM2G061446	Zm00001d042018
				ZmSYP62	GRMZM2G008638	Zm00001d048147
	PM	AtSYP71	AT3G09740	ZmSYP71	GRMZM2G057251	Zm00001d038931
		ATSYP72	AT3G45280	ZmSYP72	GRMZM2G360648	Zm00001d020187
		AtSYP73	AT3G61450
Qb+c-SNAREs	PM	AtSNAP33	AT5G61210	ZmSNAP33	GRMZM2G126922	Zm00001d016686
		AtSNAP29	AT5G07880	ZmSNAP29	GRMZM2G153683	Zm00001d019505
		AtSNAP30	AT1G13890	ZmSNAP30	GRMZM2G091511	Zm00001d028197
R-SNAREs (VAMPs)	ER-Golgi	AtSEC22	AT1G11890	ZmSEC22a	GRMZM2G120596	Zm00001d034406
				ZmSEC22b	GRMZM2G011636	Zm00001d039278
	Golgi/Vac	AtYKT61	AT5G58060	ZmYKT61	GRMZM2G387076	Zm00001d012275
		AtYKT62	AT5G58180	ZmYKT62	GRMZM2G178244	Zm00001d042729
				ZmYKT63	GRMZM2G168519	Zm00001d011811
	TGN/Vac.1	AtVAMP711	AT4G32150	ZmVAMP711	GRMZM5G846196	Zm00001d037483
		AtVAMP712	AT2G25340	ZmVAMP712	GRMZM2G027019	Zm00001d018408
		AtVAMP713	AT5G11150	ZmVAMP713	n.d	Zm00001d018408
	TGN/Vac.2	ATVAMP714	AT5G22360	ZmVAMP714	GRMZM2G149843	Zm00001d052756
	TGN/PM1	AtVAMP721	AT1G04750	ZmVAMP721	GRMZM2G104505	Zm00001d019091
		AtVAMP722	AT2G33120	ZmVAMP722	GRMZM2G054193	Zm00001d013055
		AtVAMP723	AT2G33110	ZmVAMP723	GRMZM2G096486	Zm00001d034505
		ATVAMP725	AT2G32670	ZmVAMP725	GRMZM2G008919	Zm00001d007767
		AtVAMP726	AT1G04760	ZmVAMP726	GRMZM2G067462	Zm00001d015642
		ATVAMP728	AT3g24890	ZmVAMP728	GRMZM2G075588	Zm00001d048443
				ZmVAMP729	GRMZM2G037912	Zm00001d027808
				ZmVAMP7210	GRMZM2G423472	Zm00001d031223
	TGN/PM2:	AtVAMP724	AT4G15780	ZmVAMP724a	GRMZM2G130052	Zm00001d005468
				ZmVAMP724b	GRMZM2G005641	Zm00001d019298
	TGN/PM3:	AtVAMP727	AT3G54300	ZmVAMP727	GRMZM2G167836	Zm00001d031942
	PM	AtTYN11	AT5G05570	ZmTYN11	GRMZM2G434696	Zm00001d022584
		AtTYN12	AT4G35560	ZmTYN12	GRMZM2G176647	Zm00001d002658
