# Supplementary material for: Network and Evolutionary Analysis Reveals Candidate Genes of Membrane Trafficking Involved in Maize Seed Development and Immune Response
Source: Front Plant Sci. 2022 Jun 24;13:883961. doi: 10.3389/fpls.2022.883961 (PMC9263852; doi:10.3389/fpls.2022.883961)
Supplement: Supplementary file 3 [file Table_1.XLSX]

## Sheet: Table S1
Supplementary Table S1_Membrane trafficking genes in modules identified by clustering analysis of the spatial and temporal patterns of maize genes
Module name	Number of genes	Number of Membrane trafficking genes	Gene ID
MEgrey	1175	22	GRMZM2G023575, GRMZM2G164527, GRMZM2G082836, GRMZM2G436319, GRMZM2G082529, GRMZM5G809265, GRMZM2G076826, GRMZM2G102903, GRMZM2G149847, GRMZM2G122666, GRMZM2G053600, GRMZM2G122983, GRMZM2G015159, GRMZM2G079226, GRMZM2G015361, GRMZM2G126860, GRMZM2G093186, GRMZM2G107757, GRMZM2G106590, GRMZM2G173878, GRMZM2G144739, GRMZM2G327394
MEturquoise	3850	114	GRMZM2G137236, GRMZM2G006781, GRMZM2G103579, GRMZM2G012501, GRMZM5G885628, GRMZM2G011518, GRMZM5G825854, GRMZM2G039373, GRMZM2G010054, GRMZM2G116126, GRMZM2G120596, GRMZM2G061900, GRMZM2G022269, GRMZM2G070389, GRMZM2G001334, GRMZM2G086371, GRMZM2G330430, GRMZM5G886989, GRMZM2G137984, GRMZM2G081745, GRMZM2G056695, GRMZM2G075680, GRMZM2G094699, GRMZM5G804382, GRMZM2G074567, GRMZM2G063775, GRMZM2G16…
			GRMZM2G102795, AC155622.2_FG004, GRMZM2G083518, GRMZM2G011101, GRMZM5G823484, GRMZM2G097068, GRMZM2G143354, GRMZM2G022159, GRMZM2G146697, GRMZM2G095724, GRMZM2G127756, GRMZM2G357399, GRMZM2G162145, GRMZM5G822563, GRMZM5G822591, GRMZM2G011364, GRMZM2G151050, GRMZM2G045987, GRMZM2G019236, GRMZM2G052670, GRMZM2G054210, GRMZM2G068489, GRMZM2G141587, GRMZM2G166032, GRMZM2G074278, GRMZM2G313678, GRMZM2…
			GRMZM2G439457, GRMZM2G017421, GRMZM2G065105, GRMZM2G101938, GRMZM5G846196, GRMZM2G039419, GRMZM2G020661, GRMZM2G178618, GRMZM2G006942, GRMZM2G152963, GRMZM2G378906, GRMZM2G007021, GRMZM2G062953, GRMZM2G003022, GRMZM2G124758, GRMZM5G883149, GRMZM5G811797, GRMZM2G003734, GRMZM2G010836, GRMZM2G029077, GRMZM2G436835, GRMZM5G894156, GRMZM2G031352, GRMZM2G132991, GRMZM2G005339, GRMZM2G000645, GRMZM2G01…
MEbrown	1675	9	GRMZM2G407996, GRMZM2G171060, GRMZM2G043453, GRMZM2G300841, GRMZM2G106061, GRMZM2G113995, GRMZM2G090034, GRMZM2G062042, GRMZM2G122607
MEyellow	1475	34	GRMZM2G105415, GRMZM2G007188, GRMZM2G096486, GRMZM2G131939, GRMZM2G162798, GRMZM2G146280, GRMZM2G178244, GRMZM5G839592, GRMZM2G118363, GRMZM2G020034, GRMZM2G106795, GRMZM2G149843, GRMZM2G179662, GRMZM2G101571, GRMZM2G136455, GRMZM2G431350, GRMZM5G878008, GRMZM2G044368, GRMZM2G104505, GRMZM2G431900, GRMZM2G165195, GRMZM2G061156, GRMZM2G063420, GRMZM2G075690, GRMZM2G173119, GRMZM2G106960, GRMZM2G01…
MEblue	1866	31	GRMZM2G160428, GRMZM2G330650, AC197246.3_FG001, GRMZM2G165301, GRMZM2G004996, GRMZM2G154890, GRMZM2G031360, GRMZM2G113990, GRMZM2G130052, GRMZM2G05910, 6GRMZM2G008919, GRMZM2G011636, GRMZM2G141392, GRMZM2G135054, GRMZM2G147726, GRMZM2G023008, GRMZM2G140832, GRMZM2G090573, GRMZM2G053925, GRMZM2G109315, GRMZM2G070045, GRMZM2G157596,
			GRMZM2G044527, GRMZM2G105996, GRMZM2G314679, GRMZM2G065566, GRMZM2G065593, GRMZM2G020544, GRMZM5G809184, GRMZM2G443953, GRMZM2G125149
MEgreen	968	19	GRMZM2G091511, GRMZM2G099056, GRMZM2G361220, GRMZM2G069827, GRMZM2G061446, GRMZM2G014975, GRMZM2G103721, GRMZM5G844195, GRMZM2G100478, GRMZM2G046676, GRMZM2G089454, GRMZM2G095348, GRMZM2G105598, GRMZM2G057251, GRMZM2G012413, GRMZM5G836182, GRMZM2G134613, GRMZM2G095810, GRMZM2G419694
MEred	882	14	GRMZM5G831951, GRMZM2G039900, GRMZM2G128771, GRMZM2G120115, GRMZM2G416142, GRMZM2G024693, GRMZM2G027019, GRMZM2G124732, GRMZM2G075719, GRMZM2G143211, GRMZM2G154960, GRMZM5G830776, GRMZM2G359314, GRMZM2G086136
MEblack	600	2	GRMZM2G179090, GRMZM2G387076
MEpink	570	7	GRMZM2G088834, GRMZM2G021378, GRMZM2G023436, GRMZM2G027741, GRMZM2G158489, GRMZM2G153683, GRMZM2G362088
MEmagenta	533	16	GRMZM5G825524, GRMZM2G473906, GRMZM2G038356, GRMZM2G122954, GRMZM2G037204, GRMZM2G049055, GRMZM2G097746, GRMZM5G837058, GRMZM2G020401, GRMZM2G086636, GRMZM2G179215, GRMZM2G095124, GRMZM2G050647, GRMZM2G028929, GRMZM2G142757, GRMZM5G836471
MEpurple	476	10	AC166636.1_FG008, GRMZM2G167836, GRMZM2G029486, GRMZM2G069177, GRMZM2G116700, GRMZM2G160174, GRMZM2G109348, GRMZM2G546452, GRMZM2G127297, GRMZM2G104658
MEgreenyellow	440	4	GRMZM2G042552, GRMZM2G131254, GRMZM2G115775, GRMZM2G017329
MEtan	302	2	GRMZM2G111611, GRMZM2G061912
MEsalmon	286	4	GRMZM2G132958, GRMZM2G41450, GRMZM2G177227, GRMZM5G869403
MEcyan	285	6	GRMZM2G014872, GRMZM2G127648, GRMZM2G335738, GRMZM2G443121, GRMZM2G000718, GRMZM2G061280
MEmidnightblue	263	1	GRMZM2G108087
MElightcyan	247	1	GRMZM2G176647
MEgrey60	186	0
MElightgreen	134	0
MElightyellow	121	0
MEroyalblue	111	0
MEdarkred	107	0
MEdarkgreen	99	0
MEdarkturquoise	83	0
MEdarkgrey	62	1	GRMZM2G111782
MEorange	52	0
MEdarkorange	40	0
