# Supplementary material for: Network and Evolutionary Analysis Reveals Candidate Genes of Membrane Trafficking Involved in Maize Seed Development and Immune Response
Source: Front Plant Sci. 2022 Jun 24;13:883961. doi: 10.3389/fpls.2022.883961 (PMC9263852; doi:10.3389/fpls.2022.883961)
Supplement: Supplementary file 4 [file Table_2.XLSX]

## Sheet: Table S2
	Supplementary Table S2_Membrane trafficking genes in modules identified by cluster analysis of the expression patterns of maize genes responding to Gibberella ear rot disease.
	Module name	Number of genes	Number of Membrane trafficking genes	Gene ID
	MEblack	841
	MEblue	1702	24	GRMZM2G419694, GRMZM2G012600, GRMZM2G064475, GRMZM2G005339, GRMZM2G047362, GRMZM2G063775, GRMZM2G108087, GRMZM2G165195, GRMZM2G128771, GRMZM2G179090, GRMZM2G044527, GRMZM2G325285, GRMZM2G011219, GRMZM2G178244, GRMZM2G003734, GRMZM2G008919, GRMZM2G455945, GRMZM2G051327, GRMZM2G103579, GRMZM2G136455,
				GRMZM2G074567, GRMZM2G700148, GRMZM2G141735, GRMZM5G831951
	MEbrown	1028	22	GRMZM2G065593, GRMZM2G131254, GRMZM2G141587, GRMZM2G000718, GRMZM2G056695, GRMZM2G167836, GRMZM2G081622, GRMZM2G149847, GRMZM2G157596, GRMZM2G029486,
				GRMZM2G026311, GRMZM2G011364, GRMZM2G120596, GRMZM5G837058, GRMZM2G093186, GRMZM2G083518, GRMZM2G068489, GRMZM2G162145, GRMZM2G038356, GRMZM2G097068, GRMZM2G074530, GRMZM2G143354
	MEcyan	109	2	GRMZM2G158489, GRMZM2G023105
	MEgreen	919	13	GRMZM2G099056, GRMZM2G431900, GRMZM2G017329, GRMZM2G111782, GRMZM2G414540, GRMZM2G132958, GRMZM2G127297, GRMZM2G012942, GRMZM2G059590, GRMZM2G092112, GRMZM2G105415, GRMZM2G061900, GRMZM2G327394
	MEgreenyellow	364	8	GRMZM2G144739, GRMZM2G012501, GRMZM2G013625, GRMZM2G154890, GRMZM2G174803, GRMZM5G830776, GRMZM2G126860, GRMZM2G082836
	MEgrey	67	6	GRMZM2G313678, GRMZM2G130052, GRMZM2G157026, GRMZM2G119571GRMZM2G112805, GRMZM5G838961
	MEmagenta	602	13	GRMZM2G065566, GRMZM2G436835, GRMZM2G039373, GRMZM2G004996, GRMZM2G116700, GRMZM2G111657, GRMZM2G021378, GRMZM2G019119, GRMZM2G106061, GRMZM2G104505 GRMZM2G173878, GRMZM2G111611, AC166636.1_FG008
	MEpink	750	47	GRMZM2G137984, GRMZM2G179662, GRMZM2G049055, GRMZM2G023008, GRMZM2G054354, GRMZM2G035461, GRMZM2G043995, GRMZM2G124758, GRMZM2G127756, GRMZM2G031352, GRMZM2G078468,
				GRMZM2G168855, GRMZM2G176735, GRMZM2G063420, GRMZM2G023858, GRMZM2G042889, GRMZM2G469697, GRMZM2G081745, GRMZM2G116126, GRMZM2G131939, GRMZM2G132991, GRMZM2G149406, GRMZM2G017421,
				GRMZM2G369047, GRMZM2G011101, GRMZM2G104958, GRMZM2G034025, GRMZM2G039419, GRMZM2G152963, GRMZM2G075680, GRMZM2G137236, GRMZM2G143445, GRMZM2G082529, AC205677.3_FG001
				GRMZM2G163277, GRMZM2G378906, GRMZM2G429241, GRMZM2G140737, AC155622.2_FG004, GRMZM2G003022, GRMZM5G804382, GRMZM5G822591, GRMZM2G111491, GRMZM2G095724, GRMZM2G010054, GRMZM2G092447, GRMZM2G003979
	MEpurple	555	6	GRMZM2G019236, GRMZM5G869403, GRMZM2G122954, AC198725.4_FG007, GRMZM2G178618, GRMZM2G046590
	MEred	888	13	GRMZM2G065566, GRMZM2G436835, GRMZM2G039373, GRMZM2G004996, GRMZM2G116700, GRMZM2G111657, GRMZM2G021378, GRMZM2G019119, GRMZM2G106061, GRMZM2G104505, GRMZM2G173878, GRMZM2G111611, AC166636.1_FG008,
	MEsalmon	296	5	GRMZM2G105598, GRMZM2G124732, GRMZM2G122983, GRMZM2G118825, GRMZM5G836182
	MEtan	307	4	GRMZM2G070389, GRMZM2G407996, GRMZM2G075150, GRMZM5G835530
	MEturquoise	3149	74	GRMZM2G122532, GRMZM2G069177, GRMZM2G436429, GRMZM2G300841, GRMZM2G443953, GRMZM2G115775, GRMZM2G077490, GRMZM2G162065, GRMZM2G065105, GRMZM2G011315, GRMZM2G037204, GRMZM2G028929, GRMZM2G000615, GRMZM5G886989, GRMZM2G030144 GRMZM2G064212, GRMZM2G074278, GRMZM2G106140, GRMZM2G127648, GRMZM2G088834, GRMZM2G097746, GRMZM2G125149, GRMZM5G878008, GRMZM2G387076, GRMZM5G844195, GRMZM2G140832, GRMZM2G100…
				GRMZM2G100478, GRMZM2G131525, GRMZM2G478621, GRMZM2G092704, GRMZM2G031360, GRMZM2G061446, GRMZM2G053600, GRMZM2G075051, GRMZM2G106795, GRMZM2G122805, GRMZM2G027741, GRMZM2G147579, GRMZM2G164527, GRMZM2G141760, GRMZM2G350800, GRMZM2G061280, GRMZM2G176647, GRMZM2G107757, GRMZM2G052880, GRMZM2G011518, GRMZM2G110822, GRMZM2G053925, GRMZM2G050647 GRMZM2G139744, GRMZM2G054193, GRMZM2G040247, GRMZM2G005…
	MEyellow	951	12	GRMZM2G314679, GRMZM2G015361, GRMZM2G062953, GRMZM2G113995, GRMZM2G095348, GRMZM2G020661, GRMZM2G096486, GRMZM2G118363, GRMZM2G075719, GRMZM2G123807, AC195874.2_FG002, GRMZM5G823484
