# Supplementary material for: Network and Evolutionary Analysis Reveals Candidate Genes of Membrane Trafficking Involved in Maize Seed Development and Immune Response
Source: Front Plant Sci. 2022 Jun 24;13:883961. doi: 10.3389/fpls.2022.883961 (PMC9263852; doi:10.3389/fpls.2022.883961)
Supplement: Supplementary file 5 [file Table_3.XLSX]

## Sheet: Table S3
	Supplementary Table S3_The sequencing coverage information of 102 maize lines from HapMap3
	Lines	Coverage	Taxon	Lines	Coverage	Taxon	Lines	Coverage	Taxon
	TIL15	25.14	Teosinte	TIL10	21.82	Teosinte	TIL25-TIP489	17.96	Teosinte
	TIL05	17.68	Teosinte	TIL03	15.05	Teosinte	TIL11	14.41	Teosinte
	TIL09	13.73	Teosinte	TIL14-TIP498	13.41	Teosinte	TIL01-JD	11.85	Teosinte
	TIL06-TIP260	4.61	Teosinte	TIL04-TIP454	4.09	Teosinte	TIL01	3.53	Teosinte
	TIL07	3.39	Teosinte	TIL17	3.3	Teosinte	TIL16	3.26	Teosinte
	TIL06-TIP496	2.86	Teosinte	TIL02	1.21	Teosinte	TIL04-TIP285	1.01	Teosinte
	TIL12	1.89	Teosinte	TIL08	4.08	Teosinte	BKN015	5.15	Landrace
	BKN011	5.09	Landrace	BKN029	5.04	Landrace	BKN027	5.04	Landrace
	BKN014	5.01	Landrace	BKN022	5	Landrace	BKN030	4.99	Landrace
	BKN009	4.99	Landrace	BKN020	4.97	Landrace	BKN023	4.94	Landrace
	BKN026	4.87	Landrace	BKN025	4.92	Landrace	BKN031	4.88	Landrace
	BKN010	4.87	Landrace	BKN017	4.84	Landrace	BKN033	4.78	Landrace
	BKN016	4.83	Landrace	BKN035	4.71	Landrace	BKN018	4.71	Landrace
	BKN034	4.64	Landrace	BKN019	4.61	Landrace	BKN032	4.57	Landrace
	BKN040	2.47	Landrace	CML69	46.07	Cultivator	RIMMA0438.1	36.87	Cultivator
	CAUCHANG72	34.41	Cultivator	CAUZHENG58	32.99	Cultivator	CAU5003	32.92	Cultivator
	CAU478	32.38	Cultivator	MM-1A	27.06	Cultivator	Oh43	26.69	Cultivator
	M37W	23.59	Cultivator	KI3	23.01	Cultivator	W22	20.29	Cultivator
	W64A	17.98	Cultivator	Mo17	17.2	Cultivator	Ms71	14.58	Cultivator
	CML52	13.91	Cultivator	CML333	12.76	Cultivator	N6	12.75	Cultivator
	HP301	12.74	Cultivator	ye8112	12.48	Cultivator	MO18W	11.78	Cultivator
	TDD39103	11.3	Cultivator	A632	11.04	Cultivator	Tx601	10.95	Cultivator
	CML103	10.76	Cultivator	A272	10.71	Cultivator	CML277	9.76	Cultivator
	M162W	9.46	Cultivator	Tx303	9.1	Cultivator	dan340	8.99	Cultivator
	Il14H	8.94	Cultivator	Ki21	8.93	Cultivator	Tzi8	8.88	Cultivator
	Ki11	8.83	Cultivator	Ky21	8.63	Cultivator	B73	8.58	Cultivator
	Oh7B	8.58	Cultivator	P39	8.53	Cultivator	CML247	8.45	Cultivator
	NC350	8.41	Cultivator	huangzaosi	8.31	Cultivator	CML322	8.19	Cultivator
	Oh40B	8.05	Cultivator	CML228	7.44	Cultivator	NC358	7.31	Cultivator
	CAUMo17	7.22	Cultivator	Mo17-chin	7.17	Cultivator	zong31	6.17	Cultivator
	L578	6.17	Cultivator	D340	5.75	Cultivator	T24	3.05	Cultivator
	H127	5.41	Cultivator	CAU178	5.37	Cultivator	dupl-178	4.98	Cultivator
	dan9046	4.81	Cultivator	B97	4.72	Cultivator	dan599	4.66	Cultivator
	CT52C	4.3	Cultivator	F7	4.15	Cultivator	changK	4.13	Cultivator
