# Supplementary material for: Network and Evolutionary Analysis Reveals Candidate Genes of Membrane Trafficking Involved in Maize Seed Development and Immune Response
Source: Front Plant Sci. 2022 Jun 24;13:883961. doi: 10.3389/fpls.2022.883961 (PMC9263852; doi:10.3389/fpls.2022.883961)
Supplement: Supplementary file 6 [file Table_4.XLSX]

## Sheet: TableS4
Supplementary Table S4_Membrane trafficking genes selected during domestication and improvement are detected by QTL mapping or association studies
	Gene_ID	Annotation	QTL /Trait	Reference
Demostication	Zm00001d042303	ZmATG6a	Male flowering	Ledesma M, A. (2020). Molecular and phenotypic characterization of doubled haploid lines derived from different cycles of the Iowa Stiff Stalk Synthetic maize population. Graduate Theses and Dissertations. doi: https://lib.dr.iastate.edu/etd/18343
	Zm00001d042303	ZmATG6a	Striga hermonthica resistance	Gowda, M., Makumbi, D., Das, B., Nyaga, C., Kosgei, T., Crossa, J., et al. (2021). Genetic dissection of Striga hermonthica (Del.) Benth. resistance via genome-wide association and genomic prediction in tropical maize germplasm. Theor Appl Genet 134(3), 941-958. doi: 10.1007/s00122-020-03744-4.
	Zm00001d011984	ZmATG6b	Ear Morphology	Li, T., Qu, J., Tian, X., Lao, Y., Wei, N., Wang, Y., et al. (2020). Identification of Ear Morphology Genes in Maize (Zea mays L.) Using Selective Sweeps and Association Mapping. Front Genet 11, 747. doi: 10.3389/fgene.2020.00747.
	Zm00001d011984	ZmATG6b	Drought resistance	Liu, S., Zenda, T., Wang, X., Liu, G., Jin, H., Yang, Y., et al. (2019). Comprehensive Meta-Analysis of Maize QTLs Associated With Grain Yield, Flowering Date and Plant Height Under Drought Conditions. Journal of Agricultural Science 11, 1-19. doi: 10.5539/jas.v11n8p1.
	Zm00001d027962	ZmVPS37a	Hypersensitive defense response	Olukolu, B.A., Wang, G.F., Vontimitta, V., Venkata, B.P., Marla, S., Ji, J., et al. (2014). A genome-wide association study of the maize hypersensitive defense response identifies genes that cluster in related pathways. PLoS Genet 10(8), e1004562. doi: 10.1371/journal.pgen.1004562.
				Murphree, C., Kim, S.B., Karre, S., Samira, R., and Balint-Kurti, P. (2020). Use of virus-induced gene silencing to characterize genes involved in modulating hypersensitive cell death in maize. Mol Plant Pathol 21(12), 1662-1676. doi: 10.1111/mpp.12999.
	Zm00001d015102	ZmGOS12	qRgls2, resistance to gray leaf spot	Xu, L., Zhang, Y., Shao, S., Chen, W., Tan, J., Zhu, M., et al. (2014). High-resolution mapping and characterization of qRgls2, a major quantitative trait locus involved in maize resistance to gray leaf spot. BMC Plant Biol 14, 230. doi: 10.1186/s12870-014-0230-6.
	Zm00001d042215	ZmAtg18e	Metabolism_n0513	Liu, H., Wang, X., Warburton, M.L., Wen, W., Jin, M., Deng, M., et al. (2015). Genomic, Transcriptomic, and Phenomic Variation Reveals the Complex Adaptation of Modern Maize Breeding. Mol Plant 8(6), 871-884. doi: 10.1016/j.molp.2015.01.016.
	Zm00001d042215	ZmATG18e	Ear weight	Xu, Y., Xu, C., and Xu, S. (2017). Prediction and association mapping of agronomic traits in maize using multiple omic data. Heredity (Edinb) 119(3), 174-184. doi: 10.1038/hdy.2017.27.
	Zm00001d042215	ZmATG18e	Stg3, Leaf senescence	Feng, X., Liu, L., Li, Z., Sun, F., Wu, X., Hao, D., et al. (2021). Potential interaction between autophagy and auxin during maize leaf senescence. J Exp Bot 72(10), 3554-3568. doi: 10.1093/jxb/erab094.
Improvement	Zm00001d009150	ZmSec23a	Oil concentration	Li, H., Peng, Z., Yang, X., Wang, W., Fu, J., Wang, J., et al. (2013). Genome-wide association study dissects the genetic architecture of oil biosynthesis in maize kernels. Nat Genet 45(1), 43-50. doi: 10.1038/ng.2484.
	Zm00001d011347	ZmATG7	Plant basal immunity towards to fungal infection	Wang, B., Lin, Z., Li, X., Zhao, Y., Zhao, B., Wu, G., et al. (2020). Genome-wide selection and genetic improvement during modern maize breeding. Nat Genet 52(6), 565-571. doi: 10.1038/s41588-020-0616-3.
	Zm00001d021913	ZmSFT11	Lodging	Strigens, A.C.G. (2015). Gene mining in doubled haploid lines from European maize landraces with association mapping. Institut für Pflanzenzüchtung, Saatgutforschung und Populationsgenetik
	Zm00001d037004	ZmRABA11b	Root dry weight	Zhang, X., Guo, J., Dai, S., Ren, Y., Li, F., Liu, J., et al. (2019). Phenotypic Variation and Genome-wide Association Analysis of Root Architecture at Maize Flowering Stage. Scientia Agricultura Sinica 52(14), 15. doi: 10.3864/j.issn.0578-1752.2019.14.002.
